# Supplementary material for: Novel height estimation formula that accounts for the effects of aging based on lumbar length measurements in postmortem CT images
Source: PLoS One. 2026 Feb 3;21(2):e0339125. doi: 10.1371/journal.pone.0339125 (PMC12867242; doi:10.1371/journal.pone.0339125)
Supplement: S1 File — (XLSX) [file pone.0339125.s001.xlsx]

## Sheet: Sheet1
Sample No.	Data	Sex	Age	Height	ALV1	CLV1	PLV1	ALV2	CLV2	PLV2	ALV3	CLV3	PLV3	ALV4	CLV4	PLV4	ALV5	CLV5	PLV5	SALV	SCLV	SPLV	LVTL	Number of compression fracture	L1	L2	L3	L4	L5	Cobb angle	Evaluation of scoliosis
L-1	Train	M	19	158	22.5667	23.6	25.8667	24.4	25.0667	25.0333	25.4333	24.8333	25.7333	25.1333	23.1667	24.3	25.2667	24.4	22.8667	122.8	121.067	123.8	167.267	0	0	0	0	0	0	<5	-
L-2	Train	F	19	161	24.6	22.7	26.1	24.4	24.5333	27.1333	26.3	22.5667	27.7333	23.5333	19.6333	23.9	23.5	19	20.2667	122.333	108.433	125.133	165.933	0	0	0	0	0	0	<5	-
L-3	Train	F	23	158	22.6333	23.4333	25.4667	24.4667	24.2	25.2333	24.3333	23.8	25.1	24.2	22.5	23.1667	23.7333	22.0667	22	119.367	116	120.967	159.833	0	0	0	0	0	0	<5	-
L-4	Train	F	25	167	25.2667	24.7	27.6	25.3333	24.4	26.7	28.1333	25.0333	25.2	27.3667	24.3333	25.3333	25.8333	23.6667	23.3667	131.933	122.133	128.2	168.133	0	0	0	0	0	0	<5	-
L-5	Train	M	25	173	25.9	26.5333	27.9667	27.4	26.7333	29.9	27.5	26.5333	29.4	28.8	26.0333	27.8	29.4	25.8333	26.9667	139	131.667	142.033	182.4	0	0	0	0	0	0	<5	-
L-6	Train	F	27	149	24.5	22.5333	24.3	25.5333	24.2667	25.1	25.7667	23.6333	25.7333	25.3	22.6333	24.0333	26.0667	21.9667	22.0333	127.167	115.033	121.2	162.5	0	0	0	0	0	0	<5	-
L-7	Train	F	28	158	24	25.6333	27.2667	26.5	25.9667	28.1667	26.2667	24.9333	26.6	26.5333	22.2333	25.0333	26.9667	21.9	22.1333	130.267	120.667	129.2	172.267	0	0	0	0	0	0	<5	-
L-8	Train	M	28	164	25.0333	24.8667	27.3667	25.4667	26.3333	28.6667	27.6	26.1667	28.6	25.6667	24.5333	25.6667	25.4	23.5333	23.3333	129.167	125.433	133.633	173.567	0	0	0	0	0	0	<5	-
L-9	Train	F	29	154	23.8667	22.4667	25.7333	25.9667	23.4	26.4	27	22.3	25.2333	26.4	22.0333	23.4333	26.2	21.4333	20.9333	129.433	111.633	121.733	167.3	0	0	0	0	0	0	<5	-
L-10	Train	F	30	159	27.3333	25.5333	27.4	28.9	26.6333	29.4333	28.6	25.4667	29.2333	29.2	25.1667	27.5	29.9333	25.7333	25	143.967	128.533	138.567	173.733	0	0	0	0	0	0	<5	-
L-11	Train	M	30	165	25.0333	25.0333	28	26.7	24.6	28.6667	27.1	25.4667	28.6	26.9	23.9333	26.5667	27.3333	23.9667	24.6	133.067	123	136.433	175	0	0	0	0	0	0	<5	-
L-12	Train	F	30	166	25.4	26.1667	29.5	28.2333	25	28	29.2333	25.0333	26.7333	27.4333	23.5333	25.5667	27.5667	23.4	23.8	137.867	123.133	133.6	178.667	0	0	0	0	0	0	<5	-
L-13	Train	M	31	174	24.5333	27.9	30.3	26.3	27.4	29.9	28.5	25.8	29	28.6	24.7333	27.4	28.3667	24.9667	26.1333	136.3	130.8	142.733	179.833	0	0	0	0	0	0	<5	-
L-14	Train	M	32	163	24.3	24.2	27.8	24.8333	24.9667	27.6333	24.8667	24.9	27.5	25.9333	24.4	25.8	26.8667	24.4333	26.1	126.8	122.9	134.833	173.767	0	0	0	0	0	0	<5	-
L-15	Train	F	33	156	24.4	21.5667	25.7667	25.0667	21.9333	25.1	26.8667	22.3	24.8333	25.3333	22.6333	23.9	27.3	22.4333	22.5333	128.967	110.867	122.133	163.1	0	0	0	0	0	0	<5	-
L-16	Train	F	33	158	27.8333	26.1333	30.4333	28.1333	26.4	29.5667	30.5333	26.4	29.5333	29.3333	26.2667	28.0333	28.8333	25.7667	25.7667	144.667	130.967	143.333	182.433	0	0	0	0	0	0	<5	-
L-17	Train	M	33	166	22.6333	26.0667	29.9667	25.1	27.6333	30.2	27.7667	27.6	28.9333	26.7667	26.7667	28.1	28.2	26.6	26.4667	130.467	134.667	143.667	179.367	0	0	0	0	0	0	<5	-
L-18	Train	F	34	153	23.5	23.9	25.7667	24.4	23.7667	25.6	26.2	23.9667	25.7	24.4	23.1	23.0667	24.3333	21.2333	22.7333	122.833	115.967	122.867	163.333	0	0	0	0	0	0	<5	-
L-19	Train	M	35	170	26.7	27.2	30.9333	29.2333	29.4	33.5667	29.2333	27.1	32.7667	27.7333	24.6	28.1	27.5667	23.6	24.2667	140.467	131.9	149.633	189.3	0	0	0	0	0	0	<5	-
L-20	Train	F	36	157	25.6	23.3667	25.8667	24.2333	23	27.2333	26.0667	23.2	25.9	25.6667	22.2333	23.9	25.7333	21.2	22.3	127.3	113	125.2	163.533	0	0	0	0	0	0	<5	-
L-21	Train	M	36	170	25.5	25.5	28.4	25.9	26.1333	28.1667	27.6333	26.5667	27	27.7333	26.7333	27.8333	27.3667	24.9667	24.5667	134.133	129.9	135.967	177.967	0	0	0	0	0	0	<5	-
L-22	Train	M	37	168	24.1667	23.0333	27.8333	25.4	23.1667	27.8333	25.4667	23.1667	28.8333	25.5333	22.7	25.7667	26.7	24.2667	25.1333	127.267	116.333	135.4	172.6	0	0	0	0	0	0	<5	-
L-23	Train	F	38	152	23.1333	22.8	25.2	24.6333	23.1667	26.3667	26.8667	23.4	26	25.1	23.5	24.0667	26.6667	22.8667	23.6667	126.4	115.733	125.3	157.467	0	0	0	0	0	0	<5	-
L-24	Train	M	38	166	23.8	23.3667	29.2	23.8	24	27.7667	25.6333	24.2667	27.9	24.7	24	24.8333	24.6	23.5667	24.2333	122.533	119.2	133.933	171.467	0	0	0	0	0	0	<5	-
L-25	Train	F	39	160	18.4	22.3	28.1667	24.2667	26.9333	28.3	26.3667	27	28.4667	25.0667	23.3667	26.1	25.7333	21.8333	21.4	119.833	121.433	132.433	163.267	1	1	0	0	0	0	<5	-
L-26	Train	F	39	160	23.9	23	26.8	24.7	24.1	27.0333	25.6333	23.3333	25.8667	26.1333	22.5667	25.5333	26.1333	22.5667	23.7	126.5	115.567	128.933	165.3	0	0	0	0	0	0	<5	-
L-27	Train	M	39	165	23.1333	24.3667	28.2333	26.1333	24.7667	27.9667	26.4667	24.0333	28.0667	26.5667	23.6667	25.7333	27.0667	24.0667	24	129.367	120.9	134	173.7	0	0	0	0	0	0	<5	-
L-28	Train	M	39	165	24.2667	23.6	27.1	25.5	23.5333	28	26.6667	23.5	26.8	26.5	22.7333	24.9	26.3333	22.2	22.4	129.267	115.567	129.2	172.7	0	0	0	0	0	0	<5	-
L-29	Train	F	39	170	26.4333	24.5333	26.4333	27.7	25.2	28.1	27.9333	25.2333	27.2333	28.7667	24.7667	25.9	29.0667	24.1333	24	139.9	123.867	131.667	183.067	0	0	0	0	0	0	<5	-
L-30	Train	M	40	157	23.3667	23.4	26.5333	23.8667	24.2667	26.7667	25.6667	23.1333	27.4	25.2	23.4	25.8667	25.2	22.8667	23.3333	123.3	117.067	129.9	166.833	0	0	0	0	0	0	<5	-
L-31	Train	M	40	165	26.6	26.1333	29.8	30.5333	26.9	31	31.5333	26.9667	31.3	29.7	24.7667	27	28.2333	24.3667	25.5333	146.6	129.133	144.633	187.233	0	0	0	0	0	0	<5	-
L-32	Train	F	40	168	24.8667	24.6	29.6	25.3667	24.4667	30.3	28.0667	24.7667	29.6	28.1667	24.6	26.3	29.1333	23.3333	26.6333	135.6	121.767	142.433	175.367	0	0	0	0	0	0	<5	-
L-33	Train	F	41	152	22.9333	22.1333	25.6333	24.8333	24.2	26.3	25.2667	22.9667	25.8667	24.7667	22.0333	23.2667	25.6333	21.4	19.8667	123.433	112.733	120.933	167.4	0	0	0	0	0	0	<5	-
L-34	Train	F	43	150	25.9	23.7333	26.6	26.8333	23.4667	27.0667	25.9667	22.1	26.2667	25.4333	22.4	24.6333	25.9	22.1333	22.9667	130.033	113.833	127.533	163.033	0	0	0	0	0	0	<5	-
L-35	Train	F	44	149	22.6667	22.2333	25.1667	23.5333	22.2	26.1333	27.2667	21.8333	24.1	25.7667	21.7	23	25.5	20.1333	20.8	124.733	108.1	119.2	161.333	1	0	0	0	0	1	<5	-
L-36	Train	F	44	156	25.2333	25.4667	28.2	26.5667	26.3667	28.7	27.7667	25.4667	28.1667	28.4333	24.6667	26.5667	27.1	24.5333	25.5	135.1	126.5	137.133	178.2	0	0	0	0	0	0	<5	-
L-37	Train	M	44	170	24.4333	24.4333	28	25.3333	25.7667	28.7333	27.3333	24.2	26.9333	24.4333	22.5667	24.3	26.1333	22.3667	22.6667	127.667	119.333	130.633	178	0	0	0	0	0	0	<5	-
L-38	Train	M	48	163	24	23.8	28.3667	27.3	26.9	30.2	26.5333	25.7667	28.2	26.9667	25.7333	27.1667	27.5667	27.1	26.0333	132.367	129.3	139.967	178.933	0	0	0	0	0	0	<5	-
L-39	Train	F	48	169	23.0333	23.0333	28.2333	25.9	23.9667	28.1	27.1	23.8	26.8	27.8667	23.9667	24.1667	27.7333	22.1333	22.5333	131.633	116.9	129.833	165.833	1	0	0	0	0	1	<5	-
L-40	Train	F	49	160	25.4	23.1	25.6667	25.5	23.3667	25.1667	26.3333	22.7667	27.0667	25.3667	22.2667	23.5667	24.2667	20.6333	22.5	126.867	112.133	123.967	172.467	0	0	0	0	0	0	<5	-
L-41	Train	M	49	168	27.2	25.2333	30.7	28.1333	26.7	30.4667	29.4667	26.4	29.7	30.9667	26	27.4333	29.9333	25.2333	24.8	145.7	129.567	143.1	189.567	0	0	0	0	0	0	<5	-
L-42	Train	M	49	174	24.4333	25.5	29.8333	25.4667	26.6333	30.1333	26.7333	26.9333	28.6333	28.6	26	29.6	29.2333	26.9333	26.2667	134.467	132	144.467	186.3	0	0	0	0	0	0	<5	-
L-43	Train	F	50	157	23.8	22.5	25.8333	26.5333	22.3	26.1	26.3333	21.9667	24.1333	25.7	20.3667	21.8667	24.2	18.5667	21.8333	126.567	105.7	119.767	166.267	2	0	0	0	1	1	<5	-
L-44	Train	M	50	160	23	23.1667	28	25.2	22.1667	28.7	23.5	20.6333	25.6667	22.9333	16.9667	26.0333	24.5	16.3333	20	119.133	99.2667	128.4	161.667	3	0	1	0	1	1	<5	-
L-45	Train	F	51	166	26.1667	24.6667	29.5333	25.8333	24.6	29	28.9	24.9	28.3	26.3333	24.7333	28.0333	26.9	26.1667	25.6667	134.133	125.067	140.533	177.567	0	0	0	0	0	0	<5	-
L-46	Train	M	51	171	24.2333	23.0667	26.8	27.6333	24.2667	28.8667	27.3	23.5	28.2	26.6667	23.7333	27.5333	26.5	23.2	23.7333	132.333	117.767	135.133	171.767	0	0	0	0	0	0	<5	-
L-47	Train	M	51	172	26.9	26.5	30.7	25.2	26.5	30.8667	26.4	25.9	30.7333	26.4333	23.9667	27.2667	26.9	22.5667	25	131.833	125.433	144.567	177.433	0	0	0	0	0	0	<5	-
L-48	Train	F	52	152	25	23.5	26.6	26.7	22.9667	25.3667	28	22.6	25.1667	26.3667	21.2	22.9	27.4333	22.3667	22.8	133.5	112.633	122.833	169.5	0	0	0	0	0	0	<5	-
L-49	Train	F	52	155	18.3333	18.8	24.6333	25.0333	22.8	25.9667	25.9333	22.9667	26.7	25.0333	22.5333	25.0333	25.1	22.0667	22.6	119.433	109.167	124.933	161.5	1	1	0	0	0	0	<5	-
L-50	Train	F	52	155	26.6333	23.9	27.0333	27.4667	23.3	26.2	27.7667	23.4333	26.0333	27.5333	23.4667	24.2667	22.9333	21.9667	23.2333	132.333	116.067	126.767	163.3	0	0	0	0	0	0	<5	-
L-51	Train	F	52	159	19.0667	21.3	25.0667	22.9667	21.3	25.2667	23.8	21.9	25.3	24.6	21.9	23.6	22.6	20.9667	21.3	113.033	107.367	120.533	154.933	0	0	0	0	0	0	<5	-
L-52	Train	M	53	167.5	26.1333	25.5333	28.6667	28.3	26.0667	29.4	28.5667	25.5667	28.9333	28.5667	24.9	27.3667	28.4667	23	25.2333	140.033	125.067	139.6	180.3	0	0	0	0	0	0	<5	-
L-53	Train	M	53	168.5	21.5	22.5667	29.0333	26.1333	24.4667	29.8	25.2667	24.8667	27.3667	26.4667	25.8333	26.6333	26.6333	24.7	26.1667	126	122.433	139	173.933	1	1	0	0	0	0	<5	-
L-54	Train	M	54	151	21.4333	20.7	23.6	21.7667	20.9333	25.2	24.8333	21.7667	25.0667	24.2	21.1	25	25.2667	20.3333	22.6333	117.5	104.833	121.5	155.833	0	0	0	0	0	0	<5	-
L-55	Train	F	54	154	23.5	23.7	26.5667	23.3667	24.6667	25.4667	24.5667	22.7333	27.7667	25.0333	20.5333	23.7333	25.2667	20.2667	21.9667	121.733	111.9	125.5	150.7	0	0	0	0	0	0	<5	-
L-56	Train	M	54	166.5	26.2667	25.5333	28.4333	28	25.1667	28.8333	28.2	24.2667	28.8667	28.9667	24.3667	26.9333	28.2333	22.9667	20.1333	139.667	122.3	133.2	181.433	0	0	0	0	0	0	<5	-
L-57	Train	M	55	172	24.8333	26.1667	28.8667	26.5333	26.2	29.1667	30.1333	26.9667	29.6667	27.3333	24.8333	27.2333	25.9333	24.3667	24.8333	134.767	128.533	139.767	183.833	0	0	0	0	0	0	<5	-
L-58	Train	M	55	174.5	27	25.5	28.8667	28.8333	25.6667	29.6	30.1	25.1	29.0667	29.9	25.2333	27.4667	29.9667	25.1333	27.1667	145.8	126.633	142.167	193.433	0	0	0	0	0	0	<5	-
L-59	Train	F	58	154.5	26.7333	23.8333	27.1667	28.3667	24.4667	28.9	29.6667	24.9	28.2667	24.0667	24.0333	25	26.6667	22	23.5	135.5	119.233	132.833	156.133	0	0	0	0	0	0	<5	-
L-60	Train	F	58	157	25.2	23.9333	26.8333	25.5333	24.7333	28.4333	28.2667	26.1333	28.0333	27.2	25.0333	27.5333	28.1333	22.5	23.3	134.333	122.333	134.133	170.033	1	0	0	0	0	1	<5	-
L-61	Train	M	58	173	23.6667	25.4667	29.2667	23.8	25.7	27.9667	27.3333	26.5667	27.1	27.7	26.3333	27.6	25.9667	24.8333	25.2	128.467	128.9	137.133	175.767	0	0	0	0	0	0	<5	-
L-62	Train	F	59	152	22.2	23.2333	25.2	27.2	23.3667	24.9	28.1667	25.0333	25.6667	26.3667	23.9667	24.1667	27.0333	22.3333	21.7	130.967	117.933	121.633	165.533	0	0	0	0	0	0	<5	-
L-63	Train	M	59	164	23.6333	23.9667	26.3667	25.3	24.7333	27.7667	27.1	23.1333	25.8333	25.7333	22.5667	24.2	25.5333	23	22.6667	127.3	117.4	126.833	170.533	0	0	0	0	0	0	<5	-
L-64	Train	F	60	151	24.4333	23.8	26.5667	25.8667	24.0667	26.3	26	22.8333	26.3	25.6333	21.4	25.1667	26.6	21.2	22.2667	128.533	113.3	126.6	164.9	1	0	0	0	0	1	<5	-
L-65	Train	F	60	157	24.1	22.1	24.2667	24.5333	22.6	24.7	25.5667	22.2333	24.8667	25.0333	19.6333	21.8	24.6333	17.7333	20.1	123.867	104.3	115.733	160.933	2	0	0	0	1	1	<5	-
L-66	Train	M	60	166.8	24.4667	24.7	27.3667	25.3	24.5	26.4	25.4667	22.7333	25.1	26.0667	21.8	23.6	26.1	22.4	25.3	127.4	116.133	127.767	173.233	0	0	0	0	0	0	<5	-
L-67	Train	M	60	171	24.6	25.5333	28.4667	27.6	25.9	29.4667	27.1667	26.1	31.5	27.3	25.8333	28.7667	27.2	24.5333	23.9333	133.867	127.9	142.133	185.067	0	0	0	0	0	0	<5	-
L-68	Train	M	60	173	25.3	26.3333	30.2667	25.9	26.9	30.3	26.7667	26.7667	30.6	25.3333	25.0667	28.2667	26.9667	26.0333	25.4	130.267	131.1	144.833	172.033	0	0	0	0	0	0	<5	-
L-69	Train	F	61	146	22.7	22.5667	25.0333	25.2333	24.3	25.3333	22.1667	23.4	24.7	21.0667	19.3333	21.0333	20.6	17.1	17.6	111.767	106.7	113.7	147.233	0	0	0	0	0	0	<5	-
L-70	Train	M	61	154	23.4667	22.8	25.3	25.7333	23.2	26.1667	23.9333	22.6667	25.1	25.1667	23.7667	23.4	25.3333	22.7	22.4667	123.633	115.133	122.433	153.7	0	0	0	0	0	0	<5	-
L-71	Train	F	61	159	25.7333	22.1	25.6667	26.1	23.5333	26.8667	24.6333	16.1	23.6667	27.1333	21.6333	25.7	25.2667	20.9	23.1667	128.867	104.267	125.067	167.7	2	0	0	1	1	0	<5	-
L-72	Train	F	61	159	26.6333	25.3333	29.0667	28.6	25.2667	28.0333	28.3333	24.2333	26.7333	22	16.0667	21.5333	26.3667	21.9	22.8	131.933	112.8	128.167	175.667	1	0	0	0	1	0	<5	-
L-73	Train	F	63	151	22.1667	21.9333	25	22.9667	22.7333	25.0667	23.8333	22.1667	24.7	25.1333	22.9333	25.4333	25.1667	20.2667	22.6	119.267	110.033	122.8	162.433	0	0	0	0	0	0	<5	-
L-74	Train	F	63	155	23.4667	23.2667	26.3	26.2333	23.6667	26.4	26.7333	23.1667	24.7333	26.1	22.6667	23.3333	25.6667	21.9667	21.2667	128.2	114.733	122.033	169.867	0	0	0	0	0	0	<5	-
L-75	Train	M	63	157	15.8667	19.4	23.5	22.3333	21.7333	23.1667	24	20.7	22.3333	23.4	19.9333	19.9	22.3333	17.8667	17.9	107.933	99.6333	106.8	135.233	1	1	0	0	0	0	<5	-
L-76	Train	M	63	160	18.1667	22.1	24.4	23.5667	23.1	26.1333	23.4667	23.4333	26.1	26	23.6	25.1	27	22.9333	22.7	118.2	115.167	124.433	160.967	1	1	0	0	0	0	<5	-
L-77	Train	M	63	166	23.3	24.5	25.8333	24.8667	26.1333	26.3333	24.5667	26.3667	27.8	25.8	25.5333	25.7333	25.4667	24.8333	23.9333	124	127.367	129.633	170.467	0	0	0	0	0	0	<5	-
L-78	Train	M	64	166	23.1667	23.1667	27	22.6667	23.3333	28.3333	22.9667	22.2667	28.0667	23.8667	23	24.8	25.2667	23.1	23.9667	117.933	114.867	132.167	167.3	1	0	0	1	0	0	<5	-
L-79	Train	F	65	152	24.7333	21.5667	23.6667	25.0667	23.1333	25.7667	27.1667	24.4	26.9	28.5	23.9667	25.8333	26.4333	22.9	25.5	131.9	115.967	127.667	163.767	0	0	0	0	0	0	<5	-
L-80	Train	F	65	153	21.1667	23.4333	25.5333	24.3333	24.9667	26.8667	25.0667	24.8	26.2667	24.8333	22.7667	23.2333	25.6	21.9333	22.4333	121	117.9	124.333	155.5	0	0	0	0	0	0	<5	-
L-81	Train	M	65	157	22.7667	22.3667	26.9	25.4667	24.1667	26.7333	24.2667	23.0333	25.9667	23.5	23.1667	23.6667	24.6333	23.4	21.8333	120.633	116.133	125.1	164.833	0	0	0	0	0	0	<5	-
L-82	Train	M	65	158	23.4	24.2333	28.3667	26.3667	24.3667	27.6333	27.9333	25.6667	29.2667	27.8333	25.8333	27.0333	25.9	22.8667	23.5667	131.433	122.967	135.867	166.033	0	0	0	0	0	0	<5	-
L-83	Train	M	65	161	23.4	24.4667	27.3333	24.0667	25.7333	27.3333	27.1667	24.8	26.9333	26.1333	24.1667	25.5	25.7	22.2	23.4	126.467	121.367	130.5	168.6	0	0	0	0	0	0	<5	-
L-84	Train	M	65	166	22.9667	23.8	27.1333	24.5	22.8	26.3	25.2333	21.7	25.5	23.2333	22.3333	25.4667	23.7	22.0667	25.0667	119.633	112.7	129.467	165.733	0	0	0	0	0	0	<5	-
L-85	Train	M	65	171	23.6333	27.1333	30.1	24.7667	26.3667	29.5333	28.1667	27	29.0333	28.1	26.4333	28.1667	28.1667	24.7	24.7667	132.833	131.633	141.6	175.6	0	0	0	0	0	0	<5	-
L-86	Train	F	66	148	20.6667	21.3333	23.6333	20.8667	21.9667	23.8667	23.6	23.8	24.9	23.2333	22.8667	22.5	21.8333	22.8	21.1667	110.2	112.767	116.067	155.3	0	0	0	0	0	0	<5	-
L-87	Train	F	66	155	26.0333	21.9667	26.8667	26.9	23.4	26.7	27.1333	22.7667	27.1	26.3333	22.6333	25.9	26.3	19.8667	23.0333	132.7	110.633	129.6	167.5	1	0	0	0	0	1	<5	-
L-88	Train	F	66	157	25.9	23.8333	28.2	26.8	23.4	27.3667	26.8	24.5	26.9667	26.9667	23.8333	26.9667	27.4333	23.3333	22.8667	133.9	118.9	132.367	169.733	0	0	0	0	0	0	<5	-
L-89	Train	F	66	157.5	25.1333	21.9667	25.7333	27	24.1	26.8667	29.5	23.2	26.8667	29.2667	22.7333	24.8333	27.9333	22.2333	21.2	138.833	114.233	125.5	169.067	3	0	0	1	1	1	<5	-
L-90	Train	F	67	146.5	16.0333	8.1	21.5667	25.3333	12	26.0333	25.5667	11.1667	20.2667	25.9667	13.2	22.5667	25.1667	12.7667	21.3667	118.067	57.2333	111.8	149.633	5	1	1	1	1	1	<5	-
L-91	Train	F	67	154	22.9667	22.5667	26.0667	25.4333	23	26.5333	23.8667	23.9667	28.2333	23.4667	25.5667	24.7	26.2	23.2	22.7	121.933	118.3	128.233	144.9	0	0	0	0	0	0	<5	-
L-92	Train	F	67	158	20.7	20.1	25.8	24	23.4	27.1	26.2667	22.2	27.6	25.3667	20.0667	25.4	25.7	19.8333	23.0667	122.033	105.6	128.967	161.133	3	1	0	0	1	1	<5	-
L-93	Train	M	67	163	22.5	21.8	26.5333	24.8333	22.7667	27	24.5667	21.8	25.9333	24.7667	21.1333	22.4	23.8667	20.8667	22.6667	120.533	108.367	124.533	165.633	0	0	0	0	0	0	<5	-
L-94	Train	M	67	167	23.8	23.8333	28.3	24.9667	24.8667	27.8	24.8333	25.2	28.8	27.8	24.9	28.1667	27.8333	23.2667	25.1	129.233	122.067	138.167	175.933	0	0	0	0	0	0	<5	-
L-95	Train	M	68	152	22.5333	23.6333	26.3333	22.0333	23.5333	26.7667	24.4333	22.7333	27.4	26.2667	21.1333	26.3	26.4	18.2667	19.2	121.667	109.3	126	162.1	1	0	0	0	0	1	22	Mild
L-96	Train	M	68	157	25.3333	24.2333	28.3667	22.3667	23.2667	26.7	21.1	21.9	25.8333	24.2667	22.7667	24.3	25.2667	22.1333	22.1333	118.333	114.3	127.333	152.6	0	0	0	0	0	0	<5	-
L-97	Train	M	68	165	23.7333	25.0333	27.2667	23.7	23.9667	26.6333	25.8333	23.6333	27.1333	26.7	24.1667	25.4333	25.7	24.3667	22.2667	125.667	121.167	128.733	165.4	0	0	0	0	0	0	<5	-
L-98	Train	M	68	170.5	25.7	24.5667	29.5333	26.5667	24.4667	29.6	28.0667	24.0667	27.0333	25.8667	21.4333	24.7	22.9667	20.4	23.1667	129.167	114.933	134.033	173.367	0	0	0	0	0	0	<5	-
L-99	Train	F	69	147.4	21.9333	22.8333	24.4	23.0333	23.1667	25	25.1333	23.2	25.4333	23.0333	21.8	23.2667	24.2667	21.8667	21.7667	117.4	112.867	119.867	154.967	0	0	0	0	0	0	<5	-
L-100	Train	F	69	149	21.9	20.6	23.8	23.5667	21.3	24.6333	23.0667	22.2333	25.2667	22.7667	21.4	23.1333	23.2667	19.2667	20.5333	114.567	104.8	117.367	149.2	0	0	0	0	0	0	<5	-
L-101	Train	M	69	156	24.2333	25.7	28.2333	25.1333	25.5333	28.2333	25.5	24.6667	27.0667	26.3333	21.9667	23.6333	24.8667	19.3667	22.7667	126.067	117.233	129.933	170.2	1	0	0	0	0	1	<5	-
L-102	Train	F	69	158	25.5333	21.7333	26.7667	25.6	23.8	27.1333	21.9667	15.6333	24.2333	25.9	21.9667	25.3	25.3	21.2333	23.9	124.3	104.367	127.333	155	1	0	0	1	0	0	<5	-
L-103	Train	F	70	146.5	18.3333	22.1333	27.5333	25.5	24.0667	27.8333	23.2	17.1	24.2	23.9333	21.1333	24	27.8333	25.5667	24.4667	118.8	110	128.033	152.2	2	1	0	1	0	0	<5	-
L-104	Train	M	70	154	21.7667	21.1667	25.6	23	22.9667	24.3333	25.3333	21.9	24.0333	23.5	22.6667	24.2333	23.4	21.4	22.3333	117	110.1	120.533	160	0	0	0	0	0	0	<5	-
L-105	Train	F	70	155	20.9667	18	24.5333	25.8	26	26.5	29.0333	26.5	27.9333	25.1333	23.4	25.8333	24.3667	24.5667	24.5333	125.3	118.467	129.333	146.4	1	1	0	0	0	0	<5	-
L-106	Train	F	70	160	25.5333	23.3	27.3	24.6667	24.4	28.2667	26.2667	23.6333	26.5333	26.4	22.4667	25.5	27.3	22.4	23.7333	130.167	116.2	131.333	170.1	0	0	0	0	0	0	<5	-
L-107	Train	M	70	161	16.8333	17.1	25.6333	25.4333	22.4	26.5	24.6333	22.6	25.9667	25	21.6333	25.0667	25.1667	23.5667	23.7667	117.067	107.3	126.933	161	1	1	0	0	0	0	<5	-
L-108	Train	M	70	164	23.7	23.1	26.6333	24.5	22.7667	26.4	24.7667	22.9	26.0333	24.7333	22.1333	24.0333	23.7333	22.4	23.9667	121.433	113.3	127.067	165.567	0	0	0	0	0	0	<5	-
L-109	Train	F	70	166	26.3667	22.3667	26.6333	27.6667	23.6667	26.5667	28.3	24.1333	25.8333	26.5667	22.8667	25.8	22.1667	24.4333	24.4	131.067	117.467	129.233	175.2	0	0	0	0	0	0	13	Mild
L-110	Train	M	70	174	24.9667	25.3667	29.5667	27.2	26.3667	30.2	30.2667	26.4333	30.0667	29.1333	26.6	31.1333	29.5667	25.9	27.1333	141.133	130.667	148.1	177.267	0	0	0	0	0	0	33	Moderate
L-111	Train	F	71	146	17.6667	19.8	24.3667	22.8667	21.7667	24.1	25.5667	22.5667	23.2667	26.2667	21.7667	20.7333	25.8333	20.9333	18.3	118.2	106.833	110.767	156	1	1	0	0	0	0	<5	-
L-112	Train	F	71	149	23	22	25.4667	23.5	22.1333	26.4667	25.1	22.9667	26.2333	25.8667	21.3	22.8	24.3667	20.2	21.0667	121.833	108.6	122.033	155.867	0	0	0	0	0	0	<5	-
L-113	Train	F	71	154	10.5333	8.43333	19.7333	18.0333	14.3	22.2667	26.7	21.2	24.3	26.3333	20.7333	21.0333	26.2	21.1667	22.9333	107.8	85.8333	110.267	146.933	4	1	1	1	1	0	12	Mild
L-114	Train	M	71	168	26.0667	25.4333	28.8	26.5	24.4	28.2	27.4667	23.5	26.7667	29.3667	24.2	25.2667	28.9	24.3333	24.8	138.3	121.867	133.833	167.133	0	0	0	0	0	0	<5	-
L-115	Train	F	72	151	15.9	14.6333	22.7667	22.7333	22.7	25.9	26.4	24.0667	26.8	26.4333	23.7	25.5333	24.9333	23.3	25.7	116.4	108.4	126.7	140.767	1	1	0	0	0	0	22	Mild
L-116	Train	F	72	151	22.4667	21.6333	25.0667	25.9333	21.5667	23.4	25.5667	20.5667	22.7	24.7333	20.0667	22.6667	22.6667	18.9	21.1	121.367	102.733	114.933	146.367	0	0	0	0	0	0	20	Mild
L-117	Train	F	72	152	24.8333	24.8667	28.7333	28.3	24.7	28.9	27.6333	24.1	29.8667	27.3333	23.6	24.4667	25.6	22.5333	22.1	133.7	119.8	134.067	166.4	0	0	0	0	0	0	<5	-
L-118	Train	M	72	154	22.0667	20.7667	26	23.2	22.1667	26.6	24.4333	24.0667	25.6	23.8667	23.0667	23.9667	22.5667	20.9	21.4667	116.133	110.967	123.633	156.8	1	1	0	0	0	0	<5	-
L-119	Train	M	72	160	22.1333	21.9667	26.2	24.7	21.1333	26.4667	26.7333	23.0333	25.9667	27.7333	24.2333	26.5	25.8333	23.2333	24.6	127.133	113.6	129.733	170.267	1	0	1	0	0	0	<5	-
L-120	Train	M	72	165	22.7667	23	27.8333	23.8667	22.6333	27.6	26.9667	23.4333	27.8333	23.8667	22.6667	26.5667	26.4	22.1667	23.8	123.867	113.9	133.633	161.6	0	0	0	0	0	0	<5	-
L-121	Train	M	72	169	23.5667	23.7333	27.3333	25.6667	23.1333	26.3	25.4	23.5667	27.1	25.5	23.0333	25.0667	24.4333	24.7667	25.6	124.567	118.233	131.4	182.967	0	0	0	0	0	0	<5	-
L-122	Train	F	73	148	25.5333	21.3667	25.8	25.5	21.7	26.1333	25.9667	21.1333	25.4333	26	21.2667	22.8667	26.3667	20.4333	20.9333	129.367	105.9	121.167	159.267	1	0	0	0	0	1	<5	-
L-123	Train	F	73	151.5	13.0667	10.1	25.2	25.7667	24.8	28.3	25.3667	24.3	27	22.6667	21.7667	25.0333	23.8667	21.1667	23.4667	110.733	102.133	129	151.3	1	1	0	0	0	0	<5	-
L-124	Train	M	73	170	25.7333	25.2	29.1667	25.5	25.9667	29.4333	27.4667	25.1	29.4	25.6333	24.9333	27.4667	26.5	23.8	25.3667	130.833	125	140.833	174.8	0	0	0	0	0	0	<5	-
L-125	Train	M	74	153	23.8	24.8667	27.7667	24.3333	23.5333	25.9	25.5	24.2667	26.0667	25.3	23.7667	23.8667	27.3333	23.6667	23.1333	126.267	120.1	126.733	165.667	0	0	0	0	0	0	<5	-
L-126	Train	F	74	156	25.0333	21.2667	25.7	25.4333	22.9	27.2	27.1667	23.8667	27.0667	26.9	22.6	24.7	26.8	21.8333	22.9667	131.333	112.467	127.633	163.633	0	0	0	0	0	0	<5	-
L-127	Train	M	74	157	20.1667	19.6333	23.4667	22.9667	21.3	25.2	21.5	20.8333	24.7333	23.0667	20.5667	23.8667	26.2	20.4333	19.1667	113.9	102.767	116.433	157.4	1	0	0	0	0	1	<5	-
L-128	Train	F	75	144	11.8	4.3	16.6667	21.8	17.1	24.4	26	23.2	25.5	25.2	22.3667	24.5	25.0667	20.6	24.3667	109.867	87.5667	115.433	138.5	2	1	1	0	0	0	<5	-
L-129	Train	F	75	148	22.9667	19.4667	22.1333	23.4333	19.2	23.6333	26.4667	19.1	23.9	23.9333	20.3667	22.8	22.8333	19.8	22.1333	119.633	97.9333	114.6	159.467	1	0	0	1	0	0	<5	-
L-130	Train	F	75	150	22.0667	20.5	26.3667	23.1667	19.1	25.4333	24.1	19.6667	25.6667	22.7333	18.4	22.8667	23.6	15.8333	19.0667	115.667	93.5	119.4	152.267	4	1	1	1	0	1	<5	-
L-131	Train	M	75	152	11.8333	3.56667	22.2333	22.2	20.4667	24.9667	23	21.4	23.5	23.0333	19.8667	23.3	24.5333	19.8667	19.6	104.6	85.1667	113.6	153.433	1	1	0	0	0	0	<5	-
L-132	Train	F	75	153	23.1333	23.1333	26.2667	23.5667	23.8667	25.3667	24.3	23.9	25.6667	21.3	23.1333	23.6667	22.6	23.8333	22.4667	114.9	117.867	123.433	161.633	0	0	0	0	0	0	<5	-
L-133	Train	M	75	154	18.8	20.5	24.2333	20.4667	21.5333	25.1667	22.7333	21.5667	24.4	23.4667	20.4	22.9	22.5	19.4333	21.5667	107.967	103.433	118.267	135.867	0	0	0	0	0	0	<5	-
L-134	Train	F	75	154	23.6333	21.9667	24.9333	24.4	21.8	25.3	26.2333	23.6667	25.9667	25.5667	23.4	25.2	25.6333	23.6	21.8333	125.467	114.433	123.233	159.333	0	0	0	0	0	0	<5	-
L-135	Train	M	75	164	4.46667	1.3	23.3	26.5	24.2	29.4667	25.9	23	29.3667	27.6667	20.9333	27.5333	26.1333	17.8333	21.6667	110.667	87.2667	131.333	165.967	4	1	0	1	1	1	<5	-
L-136	Train	F	76	149	24.3667	23.6667	26.9667	26	24.9333	26.9667	24.7	23.9333	24.6	23.9333	24.0333	25.3667	24.8333	21.7333	22.5667	123.833	118.3	126.467	163.6	0	0	0	0	0	0	<5	-
L-137	Train	F	76	150	24.3333	23.0333	26.6667	24.8333	23.3333	25.7	27.5667	22.8667	25.9	27.7	22.8667	25.2	27.2667	22.5667	21.9	131.7	114.667	125.367	157.1	0	0	0	0	0	0	<5	-
L-138	Train	M	76	152	25.1333	25.0333	27.4667	25.7667	25.1667	27.0333	27.5667	25.9333	27.1	28.1333	24.7333	26.2667	24.6333	24.2333	23.3667	131.233	125.1	131.233	159.467	0	0	0	0	0	0	<5	-
L-139	Train	F	76	157	25.3667	24.9333	27.6333	26.0333	26.1	27.1	27.1333	25.9333	27.8667	24.5667	23.5333	24.6	26.5333	23.4333	21.6	129.633	123.933	128.8	166.167	0	0	0	0	0	0	<5	-
L-140	Train	M	76	173	27.7333	26.9333	30.4333	28.9667	26.8667	30.4	30.3	26.5333	29.6667	30.2	25.7	30.4333	29.9667	23.6	25.9667	147.167	129.633	146.9	190.6	1	0	0	0	0	1	<5	-
L-141	Train	F	77	146	22.3	3.66667	21.2667	18.4	13.8	21.1	16.9333	9.4	22.2	16.5	4.4	16.3	16.2333	10.5	17.9	90.3667	41.7667	98.7667	134.033	5	1	1	1	1	1	<5	-
L-142	Train	F	77	151	24.0333	24.0667	26.8667	24.5667	23.4667	27.2667	26.5333	22.6	26.0333	26	23.1	25.1333	26.5333	22.5	21.4667	127.667	115.733	126.767	152.167	0	0	0	0	0	0	<5	-
L-143	Train	M	77	154	15.1	18.3	24.5333	22.7	23.1333	26.7	24.6333	22.6	25.8333	28.6667	23.0667	24.1	28.5333	22.9333	21.8667	119.633	110.033	123.033	155.133	1	1	0	0	0	0	<5	-
L-144	Train	M	77	167	21.8	23.4333	28.3	24.8333	21.8333	27.5333	25.5667	21.4333	26.0667	25.8667	22.3	22.7	27.6	22.8667	21.9667	125.667	111.867	126.567	165.267	1	0	1	0	0	0	<5	-
L-145	Train	M	77	168	26.3333	25.9	29.2333	26.6	26.3	28.8333	24.2333	25.5667	27.4667	22.9	22.2667	25.2	23.7667	23.2333	23.2667	123.833	123.267	134	159.433	0	0	0	0	0	0	<5	-
L-146	Train	M	78	146	16.6333	10.5333	23.5	18.9667	13.8667	23.0333	24.9667	19.6	24.8	25.3	19.8333	23.2	24.9333	19.4	19.8333	110.8	83.2333	114.367	148.7	5	1	1	1	1	1	<5	-
L-147	Train	F	78	151	25.5	23.8	26.9	27.1333	24.4	28.3	29.1667	24.0333	27.5333	28.6333	23	25.1333	27.1667	18.3	24.0667	137.6	113.533	131.933	175	1	0	0	0	0	1	<5	-
L-148	Train	M	78	164	22.8333	23.8667	27.7667	23.6667	23.4667	27.8667	24.2333	22.9667	26.6	25.8333	23.7	25.7333	25.7333	22.8667	24.7333	122.3	116.867	132.7	168.567	0	0	0	0	0	0	<5	-
L-149	Train	M	78	165	21.7667	21.7	25.9	24.9	23.8	27.1333	24.0333	22.2	26.9333	24.7333	21.4333	25.7	26.7333	21.1333	24.6333	122.167	110.267	130.3	164.433	1	0	0	0	0	1	<5	-
L-150	Train	M	78	166	23.8667	23.8333	27.4333	25.2667	23.4	26.3333	25.4667	22.9667	25.2667	23.6	21.9333	23.8	26.6667	23.4	22.0333	124.867	115.533	124.867	172.633	0	0	0	0	0	0	<5	-
L-151	Train	F	79	158	23.4333	22.6	27.8	25.1333	22.8	25.9667	24.7	23.6667	25.9333	24.4667	22.8667	24.7	24.6667	22.1	22.3	122.4	114.033	126.7	156.167	0	0	0	0	0	0	<5	-
L-152	Train	M	79	161	25.8667	26.2	29.7	25.9333	26.2333	29.0667	27	26.6	30.0333	29.2	26.7667	28.9333	28.8333	25.5333	23.6333	136.833	131.333	141.367	172.067	0	0	0	0	0	0	<5	-
L-153	Train	M	79	165	24.2667	24.1333	28	23.4333	24.0333	28.5	25.1333	23.4	28.6667	25.3	21.6	25.2667	25.6667	19.6667	22.7	123.8	112.833	133.133	165.8	1	0	0	0	0	1	<5	-
L-154	Train	F	80	148	24.3667	22.0667	25	24.7333	21.3	25.7	25.0667	21.1	24	25.1333	21.1333	25.0667	24.8333	20.2667	21.6	124.133	105.867	121.367	166.067	0	0	0	0	0	0	<5	-
L-155	Train	M	80	150	22.1667	22.3667	26.2	22.2	22.6	26.8	23.5	22.6667	25.1	23.7	21.4	23.6333	24.8667	19.7667	21.6667	116.433	108.8	123.4	145.9	1	0	0	0	0	1	<5	-
L-156	Train	F	80	150.5	20.9	20.7	23.3667	22.5333	21.8	23.8667	23.0333	20.9333	23.4667	22.8	19.2667	19.7333	24.2667	20.6333	20.2	113.533	103.333	110.633	152.3	0	0	0	0	0	0	<5	-
L-157	Train	M	81	153	19.2333	19.8667	23.9333	21.6333	19.3667	23.6667	26.2667	21.7667	21.9	25.7333	20.4667	20.7	26.3333	21.1333	18.2	119.2	102.6	108.4	135.4	1	0	0	0	1	0	<5	-
L-158	Train	M	81	156	21.4333	23.4	25.8333	27.7	24.3667	26.7	26.3333	23.2667	26.6333	26.0333	22.4	26	24.2333	23.4	22.7333	125.733	116.833	127.9	165.533	0	0	0	0	0	0	<5	-
L-159	Train	M	82	158	22.2	23.0667	25.5667	24	23.8	26.7333	25.2333	23.6	24.6667	27.0333	22.1667	22.8	26.8333	23.4	22.2667	125.3	116.033	122.033	153.5	0	0	0	0	0	0	<5	-
L-160	Train	M	82	161	23.8333	23.8667	26.3	25.5667	22.8667	24.6	25.1	22.3667	24.3	25	21.5	23.5	25.5667	20.9333	20.2333	125.067	111.533	118.933	155.833	0	0	0	0	0	0	<5	-
L-161	Train	F	83	152	22	21.6	24.2333	21.7	21.7333	25.4333	22.3667	22.6	27.4	22.1667	21.6333	24.3333	25.6	20.1333	22.2667	113.833	107.7	123.667	139.4	1	0	0	0	0	1	<5	-
L-162	Train	F	84	150	20.4333	23.7	26.2333	16.5	9.4	20.3667	22.3	22.8	22.3667	22.9333	19.2667	20.5667	23.4	19.1333	19.6667	105.567	94.3	109.2	130.233	1	0	1	0	0	0	<5	-
L-163	Train	M	84	160	14.3333	16.7667	25	24.0667	22.4	27.4	25.1	22.7667	26.3333	25.0333	21.5333	24.8333	26.6333	19.0667	21.2667	115.167	102.533	124.833	161.4	2	1	0	0	0	1	<5	-
L-164	Train	M	84	165	23.7333	24.3667	32.2333	25.9667	23.6	27.9667	25.2	19.7667	26.0333	25.5667	21.4	22.7333	25.5667	23.6667	24.1	126.033	112.8	133.067	172.7	2	1	0	1	0	0	<5	-
L-165	Train	M	84	168	23.0667	23	28.2667	26.5667	24.2667	27.2667	23.0667	22.4333	26.4667	26.5	20.9667	23.6667	26.3667	21.9333	20.4667	125.567	112.6	126.133	171.833	1	0	0	0	1	0	<5	-
L-166	Train	F	85	147	23.1667	20.7333	24.5333	21.1	20.2667	24.8667	22.4333	21.9333	24.2333	21.3667	20.4	22.5333	20.8	20.2	21.1667	108.867	103.533	117.333	150	0	0	0	0	0	0	<5	-
L-167	Train	M	85	152	22.6333	24.6667	27.3667	25.8	25.5	28.2	23	24.4667	26.5667	25.3333	24.4	24.1333	24.2	21.7333	20.6667	120.967	120.767	126.933	152.633	0	0	0	0	0	0	17	Mild
L-168	Train	F	86	146	12.9333	13.4333	24.2	24.7333	15.7667	25.9667	27.8	23.1	25.6333	17.4333	9.26667	22.1333	20.5333	19.0333	21.5333	103.433	80.6	119.467	137.433	3	1	1	0	1	0	30	Moderate
L-169	Train	F	86	148	13.4	12.2	23.0333	22.0667	19.9667	23.7667	22.8	21.3	23.7333	22.4333	17.6333	21.7667	16.3333	13.6667	19.7667	97.0333	84.7667	112.067	143.033	3	1	0	0	1	1	<5	-
L-170	Train	M	86	154	23.1333	23.4	24.8	25	24.0333	26.3	24.2	22.5	24.5667	19.7667	21.5667	22.5333	25.2333	21.7	21.1333	117.333	113.2	119.333	144.9	0	0	0	0	0	0	19	Mild
L-171	Train	F	86	157	23.0333	20.4333	25.1667	24.2333	20.0333	24.6667	24.9	3.26667	21.0667	24.0667	19.0333	22	18.4	18.6333	20.1	114.633	81.4	113	146.6	2	0	0	1	1	0	<5	-
L-172	Train	F	87	154	23	21.6333	28.3667	22.1333	21.9333	25.5667	26.7667	21.3	26.4667	26.8667	21.0333	24.9	27.7333	21.2667	22.2333	126.5	107.167	127.533	159.033	4	1	0	1	1	1	<5	-
L-173	Train	F	89	149	21.3333	19.5667	23.7667	22.5667	20.7	25.2667	22.8	19.6667	24.8667	24.7	21.7	23.9333	24.3667	19	21.7	115.767	100.633	119.533	147.7	2	0	0	1	0	1	<5	-
L-174	Train	M	89	170	22.5667	22.6667	28.8333	25.5333	24.4	28.2	25.9333	22.9	28.6333	26.4	23.7333	25.8667	26.2333	23.1	22.7333	126.667	116.8	134.267	166.033	2	1	0	1	0	0	<5	-
L-175	Train	F	90	136	15.2	9.66667	19.9	19.4333	15.5667	22.0333	24.7	15.0667	24.5	17.3333	10.3	19.3333	23.8333	14.7333	17.3333	100.5	65.3333	103.1	138.767	5	1	1	1	1	1	35	Moderate
L-176	Train	M	90	153	22.3333	20.9667	25.0667	22.7667	21.7667	25.7333	23.6	21.5	26.3333	24.0667	21.6333	26.1333	22.6	18.7333	21.9333	115.367	104.6	125.2	153.367	0	0	0	0	0	0	<5	-
L-177	Train	F	91	144	23.0333	19.2333	22.8	21.3	11.9	22.1333	23.0333	20.1	23.3	22.7333	13.4	17.5	16.6	9.23333	15.0667	106.7	73.8667	100.8	148.133	3	0	1	0	1	1	33	Moderate
L-178	Train	F	91	147	23.2667	21.8333	25.6	22.3333	22.3	26.0333	21.7333	21.2667	24.7	23.8667	21.0333	21.9	23.1	21.3	22.1667	114.3	107.733	120.4	149.167	0	0	0	0	0	0	29	Moderate
L-179	Train	M	91	158	21.0667	22.5667	27.9667	24.9333	22.6667	26.1667	23.4667	23.0333	25.6	26.1	23.2667	24.4333	29.1333	23.6333	21.9	124.7	115.167	126.067	167.7	0	0	0	0	0	0	<5	-
L-180	Train	F	92	147	21.1333	19.1333	24.5	25.6	21.4	25.9	24.7667	20.5667	22.8667	22.0667	13.7	17.7	23.6333	18.4667	18.5	117.2	93.2667	109.467	142.167	3	1	0	0	1	1	7.5	-
L-181	Train	M	93	153	12.9667	5.33333	19.2	19	12.7	24.5	24.4	21.3	25.7	25.3	22.1333	23.7667	26.3333	21.6667	20.5	108	83.1333	113.667	142.1	2	1	1	0	0	0	<5	-
L-182	Train	M	94	157	23.2	23.1667	27.5333	23.4333	23.1667	27.5667	25.8333	22.1333	25.8667	25.1333	20.7	24.2333	26.5667	19.7	21.7333	124.167	108.867	126.933	151.767	1	0	0	0	0	1	10	-
L-183	Train	M	95	158	23.0667	16.3	22.5667	24.6667	23.4667	25.9	14.7	11.0667	19.5667	21.3	19.1333	25.3333	26.0667	16.5	20.9333	109.8	86.4667	114.3	139.167	4	1	0	1	1	1	23	Mild
L-184	Validation	F	21	162	24.4667	23.8333	27.2	26.5333	24.3	26.7333	25.2	22.5667	26.1667	26.1	23.9	25.3333	28.6667	23.4667	22.5	130.967	118.067	127.933	177.833	0	0	0	0	0	0	<5	-
L-185	Validation	F	25	156	24.5333	24.0667	26.2333	25.3667	18.1667	26.7333	27.4	24.8667	26.7667	28.9	25.8	27.0333	28.6	23.6	23.4333	134.8	116.5	130.2	173.167	1	0	1	0	0	0	<5	-
L-186	Validation	M	29	169	25.7	24.8	27.3333	25.9	24	27.4	27.0667	24.2	26.6667	27.3667	23.3667	25.4667	27.2	22.0333	23.6667	133.233	118.4	130.533	178.467	0	0	0	0	0	0	<5	-
L-187	Validation	F	33	165	24.4667	24.2333	25.9333	27.1667	25.5333	28.0667	27.5333	25.6333	28.1333	27.7667	25.2333	27.6667	27.4333	24.1333	24.8333	134.367	124.767	134.633	178.633	0	0	0	0	0	0	<5	-
L-188	Validation	M	33	167	22.8333	21.6667	24.5333	25.5667	23.0333	25.1	26.1	23.1667	26.3	26.7667	23.6667	25.6667	26.7333	24.1333	23.6333	128	115.667	125.233	169.933	0	0	0	0	0	0	<5	-
L-189	Validation	M	34	153	21.1	24.3333	26.6667	25.1333	24.4	27.9	25.1667	24.2667	27.4333	23.0333	18.1	22.0333	23.3	16.6667	19.6333	117.733	107.767	123.667	158.9	2	0	0	0	1	1	<5	-
L-190	Validation	M	34	168	24.0667	25.1667	28.1333	26.0333	25.9667	28.4667	27.9667	25.3	28.1667	28.5667	24.8333	26.2333	28.4333	23.4	23.1	135.067	124.667	134.1	179.633	0	0	0	0	0	0	<5	-
L-191	Validation	F	35	154	25.5	23	25.7	26.5667	23.6	26.3667	26.7667	23.8	26.0667	25.8333	23.7333	23.0667	24.8333	22.6667	23.9333	129.5	116.8	125.133	167.233	0	0	0	0	0	0	<5	-
L-192	Validation	M	35	166	24.2667	26.3333	30.5333	26.3	27.7667	31.5333	26.5667	26.3333	30.3	27.5	25.8	27.7667	28.7333	23.3333	24.4	133.367	129.567	144.533	184.833	0	0	0	0	0	0	<5	-
L-193	Validation	F	36	156	27.0333	25.8	26.9	27.5333	26.6	28.5333	27.2333	25.7333	27.7667	29	25.8333	27.5	28.7333	24.6	25.1333	139.533	128.567	135.833	174.4	0	0	0	0	0	0	<5	-
L-194	Validation	F	37	154	22	23.4333	26.9	22.9667	22.9333	26.0667	22.3333	23.4333	25.8333	24.0333	22.7667	23.9333	26.0333	21.9667	21.8667	117.367	114.533	124.6	164.4	0	0	0	0	0	0	29	Moderate
L-195	Validation	F	40	156	23.9333	23.2333	25.7667	23.8333	23.6667	25.5333	27.3667	23.8667	24.9667	24.7667	22.7667	23.9333	24.7333	22.2667	22.9333	124.633	115.8	123.133	167.7	0	0	0	0	0	0	<5	-
L-196	Validation	F	41	165	23.9333	23.6667	28.1333	25.7	25	28.4	26.5333	24.4333	27.6	27.7	24.6	25.1333	28.3333	24.5333	24.6333	132.2	122.233	133.9	171.2	0	0	0	0	0	0	<5	-
L-197	Validation	M	41	171	26.1333	25.9	29.9333	26.7333	26.1	30.4667	28.0333	25.5	30.7333	27.6	25.2667	28.4333	28.1333	25.4	26.2333	136.633	128.167	145.8	176.7	0	0	0	0	0	0	<5	-
L-198	Validation	F	44	153	21.9667	23.3667	26.5333	22.9667	22.1667	26.4	23.3333	22.5	26.0667	25.4	22.7	24.7667	25.8667	22.5	25.0333	119.533	113.233	128.8	166.567	0	0	0	0	0	0	<5	-
L-199	Validation	M	46	168	22.1333	24.6333	28.3667	25.5333	26.1	30.3	27.8667	27	30.8	27.7667	26.2	27.8667	29.6	26.3333	26.4	132.9	130.267	143.733	186.633	0	0	0	0	0	0	<5	-
L-200	Validation	M	46	173	23.1667	24.4333	28.2333	23.8333	24.4333	29.2	26.7	26.5	29.6	26.1	24.9	27.8667	26.5667	25.6333	26.1667	126.367	125.9	141.067	174.1	0	0	0	0	0	0	<5	-
L-201	Validation	F	50	155	23.0667	21.2333	24.8	24	22.9333	24.6	26.8	23.2	26.1333	26.7	23.0667	24.6333	26.8333	22.1333	20.5667	127.4	112.567	120.733	165.633	0	0	0	0	0	0	<5	-
L-202	Validation	F	50	156	25.2333	23.8	26.9333	27.1667	25.0333	26.9333	26.8333	24.5333	26.9	27.5667	22.8333	24.5333	26.0333	23.2333	22.1	132.833	119.433	127.4	168.633	0	0	0	0	0	0	<5	-
L-203	Validation	M	52	162	19.9	14.4667	27.4	29.0667	25.5	29.9	27.8333	24.9	29.9	27.5667	22.9667	26	25.9333	12.0333	24.2667	130.3	99.8667	137.467	176.933	2	1	0	0	0	1	<5	-
L-204	Validation	M	53	167	23.4	24.4333	27.5	26.3	24	26.9	25.6667	23.2	25.3	25.6	21.9	23.6667	26.2	21.4667	21.9	127.167	115	125.267	169.5	0	0	0	0	0	0	<5	-
L-205	Validation	M	54	172	24.2	24.5	29.1	26.7667	25.2333	29.2333	27.7	25.7667	29.4	27.9333	25.2333	28.8	28.0333	26.3667	24.8667	134.633	127.1	141.4	176.7	0	0	0	0	0	0	<5	-
L-206	Validation	F	59	152	22.8333	23.2667	25.0667	24.7333	24.6333	25.7667	25.3667	24.4333	27.1	25.3333	23.8	24.5667	25.2667	23.1	24.3333	123.533	119.233	126.833	154.733	0	0	0	0	0	0	<5	-
L-207	Validation	F	59	158	22.1	23.4333	26.1667	24.0333	23.4	25.6333	22.4	23.1667	25.1667	23.8333	23.6	23.1333	24.6	22.6	21.4333	116.967	116.2	121.533	159.167	0	0	0	0	0	0	<5	-
L-208	Validation	M	59	167	20.6667	23	25.6	23.3667	24.2	25.9333	25.9	24.2333	26.3	25.6	23.8	24.4	25.8	23.0333	22.1667	121.333	118.267	124.4	167.4	0	0	0	0	0	0	<5	-
L-209	Validation	F	60	150	22.1	22.5333	25.9	24.4333	22.5667	25.3	21.6	15.8333	24.4	25.4333	21.7667	24.2	23.8667	21.6667	21.5	117.433	104.367	121.3	160.2	1	0	0	1	0	0	<5	-
L-210	Validation	F	61	152	24.0333	22.7333	26.7	24.2	22.9667	25.8667	25.1667	21.9333	25.7667	25.5667	21.5333	24.5333	25.8667	21.3333	23.2667	124.833	110.5	126.133	162.867	0	0	0	0	0	0	<5	-
L-211	Validation	M	61	163	26.4333	26.6	28.7667	20.2667	23.3667	28.2667	27.2333	25.9	29.0333	26.8	25.1333	26.3	27.6667	23.0333	21.4	128.4	124.033	133.767	174.1	1	0	1	0	0	0	<5	-
L-212	Validation	M	61	164	23.1667	24.2667	27.6333	23.4667	24.5	26.1667	24.7667	23.9333	24.5333	26.0667	24.6	25.1667	27.1333	23.6333	21.5	124.6	120.933	125	178.8	0	0	0	0	0	0	<5	-
L-213	Validation	M	62	162	23.2	24.6667	27.1	26.3	24.8	27.2667	26.5667	22.8333	26.3333	26.4	22.9333	25.7333	27.3667	22.1333	20.5333	129.833	117.367	126.967	170.433	0	0	0	0	0	0	<5	-
L-214	Validation	F	63	150	24.1667	21.4	25.1333	22.9333	21.0667	25.2	26.0667	22.0333	24.3333	25.7667	20.8667	22.6333	24.7333	21.3333	22.5667	123.667	106.7	119.867	156.567	0	0	0	0	0	0	<5	-
L-215	Validation	M	63	165.8	22.8333	21.9667	25.9667	22.0667	21.6333	26.1	24.9667	22.4	25.5333	25.5333	22.8	24.5333	25.3	20.8	22.3	120.7	109.6	124.433	166.867	0	0	0	0	0	0	<5	-
L-216	Validation	F	64	153	22.5333	20.0667	23.5333	22.9333	20.4333	23.6333	23.2	21.0667	23.3667	25.4	20.4333	21.6	23.8	19.2	19.6667	117.867	101.2	111.8	158.2	0	0	0	0	0	0	<5	-
L-217	Validation	M	64	166	23.7333	24.7333	26.6	26.5667	23.7667	27.1333	29.3	23.4667	27.2333	28.2667	22.5	24.7	29.3333	21.9	22.9333	137.2	116.367	128.6	174.367	2	0	0	0	1	1	<5	-
L-218	Validation	F	65	156	23	23	26.7667	25.9667	23.2	26.1	25.2333	22.5	26.3	25.3	21.3	24.7667	25.3333	21.3667	23.5667	124.833	111.367	127.5	169.133	0	0	0	0	0	0	<5	-
L-219	Validation	F	66	152	24.0667	22.5667	25.2667	28	23.2667	26.8	24.7	25.5333	27.6	26.0667	24	24.7333	26.6	23.4333	22.7	129.433	118.8	127.1	169.5	0	0	0	0	0	0	<5	-
L-220	Validation	M	66	162	23.1333	24.0333	26.4	23.5333	23.5667	27.4667	24.7	21.9333	25.6667	24.0667	21.1	25.1333	23.3	17.9333	22.4	118.733	108.567	127.067	160.7	1	0	0	0	0	1	<5	-
L-221	Validation	M	66	168	24.2667	22.7667	25.7667	24.6333	22.4	25.4333	25.2	22.8333	25.5667	26.3667	22.8	23.9333	26	23.3333	26.6333	126.467	114.133	127.333	172.867	0	0	0	0	0	0	<5	-
L-222	Validation	M	66	173	24	26.9333	29.4333	26.1	28	30.4333	27.5667	26.9667	29.4333	27.4333	27	28.8667	26.8	23.9667	25.5	131.9	132.867	143.667	174.8	0	0	0	0	0	0	<5	-
L-223	Validation	M	67	168	24.2	27.9667	29.2	27.0667	25.8	27.2	26.5333	26.5667	26.9	26.9333	26.1333	28.1	27.4333	25.9333	25.2667	132.167	132.4	136.667	167.867	0	0	0	0	0	0	<5	-
L-224	Validation	F	68	155	23.5	22.5667	25.0667	25.9667	22.7333	24.9	25.3	23.4	25.7333	27.3333	22.4667	22.5667	26.6667	21.9667	20.9333	128.767	113.133	119.2	167.9	0	0	0	0	0	0	<5	-
L-225	Validation	F	69	158	23.7	22.4333	27.5667	25.9667	24.1333	26.8333	27.8667	22.4	25.2333	28	21.8667	24.2667	26	23.1	24.7667	131.533	113.933	128.667	164.567	1	0	0	0	1	0	<5	-
L-226	Validation	F	70	158	24.5333	24.2667	30.7667	26.5667	24.7667	30.4333	25.4	23.9333	27.2667	28.8667	24.8	27.0667	27.2333	25.4333	25.8333	132.6	123.2	141.367	167.5	1	1	0	0	0	0	<5	-
L-227	Validation	F	70	158	23.7667	23.6	26.1333	24.9333	23.2667	26.6333	26.5	22.6667	25.5333	23.6333	21.3	23.4	23.8667	21.5667	23.6333	122.7	112.4	125.333	151.867	0	0	0	0	0	0	<5	-
L-228	Validation	M	71	171	24	23.5333	28.7667	24.7	25.5333	30.2	28.1333	25.2667	30.3	22.6667	25.3333	28.1	27.2333	22.1667	23.1333	126.733	121.833	140.5	178.8	0	0	0	0	0	0	<5	-
L-229	Validation	F	72	155	22.2667	21.4667	24.9667	23.8667	22.0333	25.7667	26.9	21.5	25.2667	25.6	21.7667	25.4667	23.2333	18.8	22.4333	121.867	105.567	123.9	159.433	1	0	0	1	0	0	<5	-
L-230	Validation	M	72	165	21.6333	25.3667	28.5333	25	25.4667	28.6667	24.9	23.8667	27.8667	25.1667	23.6	25.5667	27.1667	24.5333	22.8667	123.867	122.833	133.5	170.433	0	0	0	0	0	0	<5	-
L-231	Validation	M	72	170	25.9333	24.2667	28.7667	26.1	25.1	27.2667	26.7	24.9667	27.2333	26.5667	23.3667	25.0333	28.0667	24.7	23.6667	133.367	122.4	131.967	163.3	0	0	0	0	0	0	<5	-
L-232	Validation	M	73	157	19.9	20.9333	26.7667	25.2667	23.3667	26.7333	25.8333	21.4333	25.0333	26.1333	22.5667	24.7667	26.7	22.8	22.7667	123.833	111.1	126.067	164.967	1	1	0	0	0	0	<5	-
L-233	Validation	M	73	172	24.4667	24.0333	27.8	26.9667	24.6667	29.2	28.1667	24.2667	28.3	27.2333	25.5667	27.9	27.9667	24.7667	24.6667	134.8	123.3	137.867	170.067	0	0	0	0	0	0	<5	-
L-234	Validation	F	75	152	22.6667	21.3	25.0667	23.5667	22.0667	26.4333	24.4667	22.6333	26.6333	25.4667	23.1667	25.6667	26.3333	22.0333	25.4667	122.5	111.2	129.267	160.867	0	0	0	0	0	0	<5	-
L-235	Validation	F	75	158	22.6	22	26.3	23.5	23.6333	26.1667	25.7667	21.7667	25.9667	23.4	19.2	23.0333	25.3667	21.8667	22.5667	120.633	108.467	124.033	168.6	0	0	0	0	0	0	<5	-
L-236	Validation	F	75	160	25.8333	22.1667	27.0333	26.8	23.0667	26.7333	25.6333	17.9	26.0667	26.6667	23.0333	25.1333	26.8333	22.2667	22.7	131.767	108.433	127.667	165.067	1	0	0	1	0	0	<5	-
L-237	Validation	F	76	146	14.4	9.46667	25.3667	22.2667	15.3667	24.7667	26.9333	23.1333	28	25.7	22.9	26.2	26.1333	23.2333	22.0667	115.433	94.1	126.4	148.7	2	1	1	0	0	0	<5	-
L-238	Validation	F	76	148.5	22.5	22.7333	25.4667	23.6	22.1	26.3	24.2	22.5	24.6667	25.7	22.2333	23.6333	25.5	22.3333	22.7	121.5	111.9	122.767	165	0	0	0	0	0	0	<5	-
L-239	Validation	M	76	165	23.8	24	26.5	23.2	23.1667	27.3	23.8333	23.1667	26.1	24.1333	23.7667	25.8333	23.4667	23.4	24.3	118.433	117.5	130.033	167.633	0	0	0	0	0	0	<5	-
L-240	Validation	M	77	149	21.9333	23.2	24.6667	23.8	24.4667	25.4667	25.8	24.0667	25.0333	25.1667	24.2	23.8	25.3333	23.0333	22.5	122.033	118.967	121.467	162	0	0	0	0	0	0	<5	-
L-241	Validation	F	77	152	16.0333	7.4	24.6333	26.0667	24.0333	26.9333	25.7667	22.5667	26.2	26	22.6	24.5	25.8667	21.9333	23.2333	119.733	98.5333	125.5	156.667	1	1	0	0	0	0	<5	-
L-242	Validation	F	77	162	24	23.4	25.7	26.3	23.8	26.3	26.2	23.2	24.4	25.9	22.7333	24.2333	26.3667	21.3667	21.1333	128.767	114.5	121.767	168.833	0	0	0	0	0	0	<5	-
L-243	Validation	M	78	162	24.2333	23.7333	26.5333	27.5	23.2	26.8667	24.8333	23.1667	26.8	26.5	22.6	25.0667	24.9667	22.2	24.7	128.033	114.9	129.967	172.467	0	0	0	0	0	0	<5	-
L-244	Validation	M	78	165	19.8333	20.2667	26.6667	24.3667	22.3333	27.4667	25.2	23.1	25.9	24.4667	21.7	25.7333	25.6	22.9333	22.5333	119.467	110.333	128.3	157.767	1	1	0	0	0	0	<5	-
L-245	Validation	M	79	164	26.3333	23.8333	27.6333	24.0333	23.1333	29.0333	24.3667	23.1333	27.6667	26.6	23.0667	24.7333	25.7667	22.6667	21.9667	127.1	115.833	131.033	174.667	1	0	1	0	0	0	<5	-
L-246	Validation	M	79	171	25.0667	25.7	29.2333	25.8333	26.7333	29.6333	25	20.3333	29.2667	25.0333	24.2	27.4667	26.2333	15.1333	20.8667	127.167	112.1	136.467	164.633	2	0	0	1	0	1	<5	-
L-247	Validation	M	81	148	22.3333	21.5333	24.2667	23.3667	20.8333	24.4	24	21.7333	25.2333	23.8667	21.4	24.0667	26.5333	22.0333	22.6333	120.1	107.533	120.6	166.5	0	0	0	0	0	0	<5	-
L-248	Validation	F	81	150	23	22.5	25.8667	23.8	22.1667	25.3667	25.6	21.0333	25.0333	25.3	18.5	23	24.3667	17.9	21.6333	122.067	102.1	120.9	152.533	2	0	0	0	1	1	<5	-
L-249	Validation	F	81	150	24.3	21.1667	27.5667	25.3667	22.6667	26.6667	25.4	21.4667	26.0333	24.0333	20.8	23.9	23.6	19	21.2	122.7	105.1	125.367	165.867	1	1	0	0	0	0	<5	-
L-250	Validation	F	82	146	22.9333	22	25.5333	22	22.4333	24.5	23.8	22.9333	23.1667	23.9	23.7667	23.8333	21.7	22.2667	23.3333	114.333	113.4	120.367	145.2	0	0	0	0	0	0	<5	-
L-251	Validation	F	83	141	13.7333	11.1667	20.6333	17.5667	6.3	19.8	13.4333	3.16667	18.5333	17.9	10.4333	15.3	25.5667	9.8	14.0333	88.2	40.8667	88.3	131.4	5	1	1	1	1	1	<5	-
L-252	Validation	M	83	164	23.0333	21.9333	27.8667	24.1333	23.2	28.7333	26.3333	23.8	27.3667	26.1667	24.0667	26.0333	28.2667	24.6	25.1	127.933	117.6	135.1	165.767	1	1	0	0	0	0	<5	-
L-253	Validation	M	84	156	25.1333	23.8333	25.4667	25.9667	23.8	25.8667	26.2333	24.0333	25.0667	16.7	11.6333	20.3	25.1	19.4667	20.2667	119.133	102.767	116.967	167.533	2	0	0	0	1	1	11	Mild
L-254	Validation	M	84	163	26.5	22.8667	26.8	26.5333	21.6333	25.9	26.0667	21.5333	24.9333	25.8	22.8667	23.8667	26.8	24.2667	22.8	131.7	113.167	124.3	163.967	0	0	0	0	0	0	<5	-
L-255	Validation	F	85	151	23.8333	22.1667	24.6667	24.6667	21.7667	24.2333	25.3	21.9333	25.7	23.5667	19.9667	22.8	23.3333	18.2	20.6333	120.7	104.033	118.033	148.3	1	0	0	0	0	1	<5	-
L-256	Validation	M	85	164	22.6333	22.5667	27.4	21.9	23	26.3667	23.7333	22.5333	25.1667	22.1333	21.3	23.7667	24.3333	20.6	21.9333	114.733	110	124.633	149.8	0	0	0	0	0	0	<5	-
L-257	Validation	F	86	152	22.3667	21.9	23.5333	22.1667	20.7333	23.9	25.7	21.6667	24.8	23.2667	19.5333	22.4667	23.5	20.5667	20.1667	117	104.4	114.867	158.9	0	0	0	0	0	0	<5	-
L-258	Validation	M	90	148	22.4333	17.1667	26.3333	25.1667	16.8333	25.3333	24.7333	20.5	25	26.1333	20.6667	24.1667	22.5333	18.0667	21.3667	121	93.2333	122.2	158.133	3	1	1	0	1	0	<5	-
L-259	Validation	M	90	162	24.7667	25.3	27.9333	25.4	24.8333	26.8667	27.4667	24.1333	25.5333	27.7667	25.2	25.7333	29.3667	24.3333	24.6333	134.767	123.8	130.7	153.767	0	0	0	0	0	0	<5	-
L-260	Validation	F	91	152	19.1333	14.5333	22.3667	18.8667	14.5333	22.9333	26.1333	19.4	24.0333	28.1667	17.3333	22.3667	28.6667	16.0667	20.8667	120.967	81.8667	112.567	153.667	5	1	1	1	1	1	<5	-
L-261	Validation	F	93	146	19.5	16.4667	21.4333	19.4667	9.46667	19.3667	20.7333	21.5667	25.7667	21.4	22.1	24.4667	26	21.7	22.2333	107.1	91.3	113.267	131.8	2	1	1	0	0	0	<5	-
																									44	22	25	30	44	365.5
