# Supplementary material for: Novel height estimation formula that accounts for the effects of aging based on lumbar length measurements in postmortem CT images
Source: PLoS One. 2026 Feb 3;21(2):e0339125. doi: 10.1371/journal.pone.0339125 (PMC12867242; doi:10.1371/journal.pone.0339125)
Supplement: S2 File — (XLSX) [file pone.0339125.s002.xlsx]

## Sheet: Sheet1
Sumple No.	Data	Sex	Age	Height	SB
S-1	Train	F	40	168	126.9
S-2	Train	F	91	152	139.5
S-3	Train	F	63	155	141.4
S-4	Train	F	66	152	125.7
S-5	Train	F	65	152	129.033
S-6	Train	F	83	152	133.167
S-7	Train	F	33	158	119.4
S-8	Train	F	50	157	124.133
S-9	Train	F	77	146	128.733
S-10	Train	F	30	159	130.533
S-11	Train	F	93	144	131.333
S-12	Train	F	63	150	132.833
S-13	Train	F	80	148	124.667
S-14	Train	F	61	146	125.433
S-15	Train	F	59	159	127.5
S-16	Train	F	41	156	121.3
S-17	Train	F	58	172	160.667
S-18	Train	M	90	162	154.033
S-19	Train	F	71	149	123.1
S-20	Train	F	86	152	128.767
S-21	Train	F	50	156	131.733
S-22	Train	F	79	158	145.8
S-23	Train	F	75	160	132.533
S-24	Train	F	67	158	124.633
S-25	Train	F	39	154	122.8
S-26	Train	M	85	152	138.067
S-27	Train	M	46	168	153.167
S-28	Train	M	74	157	133.767
S-29	Train	F	72	155	139.033
S-30	Train	M	70	161	159.133
S-31	Train	M	63	154	125.933
S-32	Train	M	52	162	183.767
S-33	Train	M	78	165	145.367
S-34	Train	F	39	158	120.933
S-35	Train	F	35	157	125.2
S-36	Train	M	37	153	131.933
S-37	Train	F	76	157	128.8
S-38	Train	F	69	149	124.033
S-39	Train	M	67	160	133.3
S-40	Train	M	75	154	139.767
S-41	Train	F	59	155	120.933
S-42	Train	F	23	149	125.833
S-43	Train	F	48	149	124.133
S-44	Train	M	94	148	130.067
S-45	Train	F	41	165	141.533
S-46	Train	M	64	166.8	138.733
S-47	Train	F	83	141	130.9
S-48	Train	M	84	160	138.4
S-49	Train	M	39	166	137.233
S-50	Train	F	25	167	143.167
S-51	Train	F	87	154	119.8
S-52	Train	M	73	157	158.8
S-53	Train	F	67	146.5	130.1
S-54	Train	M	31	170	152.167
S-55	Train	F	66	148	130.2
S-56	Train	M	59	164	143.233
S-57	Train	M	49	173	154.433
S-58	Train	F	19	161	110.167
S-59	Train	M	35	170	146.833
S-60	Train	F	66	157	133.4
S-61	Train	M	71	168	140.067
S-62	Train	M	65	157	143.167
S-63	Train	F	30	165	117.3
S-64	Train	F	21	162	122.3
S-65	Train	M	68	157	136.567
S-66	Train	M	70	164	167.533
S-67	Train	F	39	166	115.9
S-68	Train	M	33	168	146.033
S-69	Train	M	81	148	138.867
S-70	Train	F	76	148	125.933
S-71	Train	F	55	154	130.767
S-72	Train	M	77	154	133.533
S-73	Train	F	65	153	119.767
S-74	Train	M	68	163	165.767
S-75	Train	F	50	155	133.867
S-76	Train	M	60	171	134.333
S-77	Train	F	70	155	123.367
S-78	Train	M	78	164	158.667
S-79	Train	F	76	149	132.067
S-80	Train	F	72	152	114.1
S-81	Train	F	75	158	124.7
S-82	Train	M	63	166	141.067
S-83	Train	M	19	169	159.933
S-84	Train	F	68	155	132.967
S-85	Train	F	77	152	126.667
S-86	Train	M	40	157	127.7
S-87	Train	M	30	165	138.567
S-88	Train	M	72	170	137.8
S-89	Train	M	80	150	151.633
S-90	Train	F	34	156	131.767
S-91	Train	M	67	162	137.167
S-92	Train	M	34	167	149.4
S-93	Train	F	43	156	117.833
S-94	Train	M	65	162	158.6
S-95	Train	F	65	156	133.933
S-96	Train	F	85	147	118.333
S-97	Train	M	75	152	135.3
S-98	Train	M	79	171	151.467
S-99	Train	M	76	165	144.5
S-100	Train	M	82	158	162.233
S-101	Train	M	63	173	144.133
S-102	Train	M	78	165	161.833
S-103	Train	M	79	164	155.567
S-104	Train	F	60	151	125.4
S-105	Train	M	40	165	165.233
S-106	Train	M	78	146	136.133
S-107	Train	M	84	163	158
S-108	Train	M	29	164	138.1
S-109	Train	F	84	150	105.733
S-110	Train	F	44	150	129.967
S-111	Train	M	54	172	162.333
S-112	Train	F	80	150.5	121.533
S-113	Train	F	67	154	135.867
S-114	Train	M	59	167	154.3
S-115	Train	M	38	166	132.767
S-116	Train	M	68	166	136.8
S-117	Train	F	28	156	130.133
S-118	Train	F	52	155	135.167
S-119	Train	F	52	152	131.867
S-120	Train	F	72	151	122.567
S-121	Train	M	73	170	187.367
S-122	Train	M	34	163	126.433
S-123	Train	F	61	159	146
S-124	Train	M	79	161	151.533
S-125	Train	M	44	171	158.3
S-126	Train	M	36	174	146.3
S-127	Train	M	63	165.8	173.6
S-128	Train	F	25	158	123.767
S-129	Train	F	66	157.5	118.533
S-130	Train	M	90	153	148.433
S-131	Train	M	77	168	145.433
S-132	Train	F	75	148	135.767
S-133	Train	M	84	156	147.467
S-134	Train	M	95	158	147.8
S-135	Train	M	65	166	148.4
S-136	Train	M	89	170	147.433
S-137	Train	M	90	153	146.367
S-138	Train	M	72	169	153.8
S-139	Train	M	60	167	151.233
S-140	Train	F	75	153	123.233
S-141	Train	F	60	150	128.633
S-142	Train	M	66	166	132.1
S-143	Train	F	86	157	122.8
S-144	Train	M	84	168	158.7
S-145	Train	M	81	153	146.767
S-146	Train	F	69	158	129.333
S-147	Train	M	81	156	151.367
S-148	Train	F	40	152	125.7
S-149	Train	M	54	151	124.233
S-150	Train	F	52	166	124.667
S-151	Train	F	75	154	134.333
S-152	Train	M	65	161	148.467
S-153	Train	F	85	148	123.133
S-154	Train	M	66	164	149.733
S-155	Train	F	70	158	136.667
S-156	Train	M	72	165	155.133
S-157	Train	M	46	170	139.067
S-158	Train	M	54	166.5	160.433
S-159	Train	M	50	160	133.8
S-160	Train	M	55	174.5	164.633
S-161	Train	M	66	171	165.7
S-162	Train	M	58	173	151.767
S-163	Train	M	51	171	141.067
S-164	Train	F	73	151.5	131.067
S-165	Train	F	33	154	119.367
S-166	Train	F	81	150	125.1
S-167	Train	F	91	147	101.733
S-168	Train	M	77	149	140.967
S-169	Train	F	73	148	136.3
S-170	Train	F	91	147	136.367
S-171	Train	F	75	144	115.533
S-172	Validation	M	28	158	135.167
S-173	Validation	M	33	168	130.367
S-174	Validation	M	39	166	128.767
S-175	Validation	M	32	165	141.733
S-176	Validation	M	35	165	134.633
S-177	Validation	M	41	163	146.1
S-178	Validation	M	49	174	145.433
S-179	Validation	M	48	168	148.033
S-180	Validation	M	53	168.5	165.667
S-181	Validation	M	51	172	175.1
S-182	Validation	M	53	167.5	163.5
S-183	Validation	M	53	167	143.533
S-184	Validation	M	61	168	166.233
S-185	Validation	M	68	173	144.733
S-186	Validation	M	62	168	162.7
S-187	Validation	M	64	163	148
S-188	Validation	M	61	165	153.267
S-189	Validation	M	66	152	152.833
S-190	Validation	M	61	157	151.433
S-191	Validation	M	60	170.5	155.767
S-192	Validation	M	73	172	149.8
S-193	Validation	M	75	164	161.067
S-194	Validation	M	79	165	162.2
S-195	Validation	M	72	154	133.667
S-196	Validation	M	70	174	162.7
S-197	Validation	M	77	167	141.933
S-198	Validation	M	78	166	147.9
S-199	Validation	M	70	154	129.167
S-200	Validation	M	76	173	158.7
S-201	Validation	M	78	162	155.7
S-202	Validation	M	72	160	135.833
S-203	Validation	M	83	164	144.6
S-204	Validation	M	82	161	148.933
S-205	Validation	M	84	165	155.233
S-206	Validation	M	85	164	147.333
S-207	Validation	M	86	154	134.733
S-208	Validation	M	93	157	153.833
S-209	Validation	M	91	158	152.2
S-210	Validation	F	27	158	125.3
S-211	Validation	F	29	154	117.3
S-212	Validation	F	37	152	134.867
S-213	Validation	F	36	160	125.1
S-214	Validation	F	33	170	139.7
S-215	Validation	F	38	160	128.8
S-216	Validation	F	44	153	124.6
S-217	Validation	F	44	169	141.1
S-218	Validation	F	49	160	121.367
S-219	Validation	F	51	154.5	111
S-220	Validation	F	58	157	136.433
S-221	Validation	F	54	158	116.3
S-222	Validation	F	52	152	124.1
S-223	Validation	F	61	152	118.233
S-224	Validation	F	69	147.4	133.033
S-225	Validation	F	61	159	140.967
S-226	Validation	F	66	155	131.467
S-227	Validation	F	69	158	135.767
S-228	Validation	F	60	157	144.467
S-229	Validation	F	63	151	116.233
S-230	Validation	F	64	153	123.067
S-231	Validation	F	71	146	127.033
S-232	Validation	F	70	160	140.867
S-233	Validation	F	72	151	127.267
S-234	Validation	F	71	154	134.933
S-235	Validation	F	75	152	142.4
S-236	Validation	F	70	158	128.967
S-237	Validation	F	77	151	141.133
S-238	Validation	F	77	162	142.3
S-239	Validation	F	70	166	146.3
S-240	Validation	F	86	146	127.3
S-241	Validation	F	89	149	122.1
S-242	Validation	F	85	151	119.233
S-243	Validation	F	81	150	120.033
S-244	Validation	F	92	146	149.933
